# Supplementary material for: Ac-YVAD-cmk ameliorated sevoflurane-induced cognitive dysfunction and revised mitophagy impairment
Source: PLoS One. 2023 Jan 25;18(1):e0280914. doi: 10.1371/journal.pone.0280914 (PMC9876368; doi:10.1371/journal.pone.0280914)
Supplement: S1 Raw images — (ZIP) [file pone.0280914.s006.zip]

Archive with 6 entries (5 files):
- fig1A_raw_images/fig1A-IL-18.tif
- fig1A_raw_images/fig1A-IL-1b.tif
- fig1A_raw_images/fig1A-actin.tif
- fig1A_raw_images/fig1A-caspase-1.tif
- fig1A_raw_images/fig1A-nlrp3.tif
- fig1A_raw_images/
