# Supplementary material for: Ac-YVAD-cmk ameliorated sevoflurane-induced cognitive dysfunction and revised mitophagy impairment
Source: PLoS One. 2023 Jan 25;18(1):e0280914. doi: 10.1371/journal.pone.0280914 (PMC9876368; doi:10.1371/journal.pone.0280914)
Supplement: S4 Raw images — (ZIP) [file pone.0280914.s009.zip]

Archive with 4 entries (3 files):
- s-fig3A_raw_images/s-fig3-actin.tif
- s-fig3A_raw_images/s-fig3A-NLRP3.tif
- s-fig3A_raw_images/s-fig3A-caspase-1.tif
- s-fig3A_raw_images/
