# Supplementary material for: Ac-YVAD-cmk ameliorated sevoflurane-induced cognitive dysfunction and revised mitophagy impairment
Source: PLoS One. 2023 Jan 25;18(1):e0280914. doi: 10.1371/journal.pone.0280914 (PMC9876368; doi:10.1371/journal.pone.0280914)
Supplement: S7 Raw images — (ZIP) [file pone.0280914.s012.zip]

Archive with 5 entries (4 files):
- fig5A_raw_images/fig5A-LC3B.tif
- fig5A_raw_images/fig5A-Tomm20.tif
- fig5A_raw_images/fig5A-actin.tif
- fig5A_raw_images/fig5A-p62.tif
- fig5A_raw_images/
